# Supplementary material for: Fish Scale Gelatin Nanofibers with Helichrysum italicum and Lavandula latifolia Essential Oils for Bioactive Wound-Healing Dressings
Source: Pharmaceutics. 2023 Nov 28;15(12):2692. doi: 10.3390/pharmaceutics15122692 (PMC10747005; doi:10.3390/pharmaceutics15122692)
Supplement: Supplementary file 1 [file pharmaceutics-15-02692-s001.zip]

Archive with 1 entries (1 files):
- pharmaceutics-2667190-supplementary.pdf
